# Supplementary material for: The Utility of Differential Scanning Calorimetry Curves of Blood Plasma for Diagnosis, Subtype Differentiation and Predicted Survival in Lung Cancer
Source: Cancers (Basel). 2021 Oct 23;13(21):5326. doi: 10.3390/cancers13215326 (PMC8582427; doi:10.3390/cancers13215326)
Supplement: Supplementary file 1 [file cancers-13-05326-s001.zip]

Archive with 3 entries (3 files):
- cancers-1388000 -supplementary-10.26-author confirmation/cancers-1388000-Supplementary Figures FINAL 10-26-2021.pdf
- cancers-1388000 -supplementary-10.26-author confirmation/cancers-1388000-Supplementary Table S2 FINAL 10-22-2021.xls
- cancers-1388000 -supplementary-10.26-author confirmation/cancers-1388000-Supplementary Tables.pdf
